# Supplementary material for: Identification of the Pseudomonas aeruginosa AgtR-CspC-RsaL pathway that controls Las quorum sensing in response to metabolic perturbation and Staphylococcus aureus
Source: PLoS Pathog. 2025 Apr 8;21(4):e1013054. doi: 10.1371/journal.ppat.1013054 (PMC12051497; doi:10.1371/journal.ppat.1013054)
Supplement: S1 Data — (XLSX) [file ppat.1013054.s016.xlsx]

## Sheet: Sheet1
Fig 1
A										B					C
Sample Name	Target Name	Cт	Cт Mean					relative mRNA level		PlasI-lacZ	PA14	ΔtpiA	ΔtpiA/tpiA		3-oxo-C12-HSL (lasI)	PA14	ΔtpiA	ΔtpiA/tpiA
PA14	rpsL	20.9869	21.0117							OD600	0.655	0.618	0.711		OD600	0.236	0.267	0.22
PA14	rpsL	21.0366	21.0117							OD420	0.879	1.277	1.19		OD420	0.339	0.472	0.33
ΔtpiA	rpsL	23.2001	23.1538							OD420	0.917	1.309	0.708			0.333	0.497	0.279
ΔtpiA	rpsL	23.1076	23.1538							OD420	0.939	1.146	1.257			0.298	0.566	0.385
ΔtpiA/tpiA	rpsL	21.3103	21.2991							Miller Units	5367.94	8265.37	6694.8		Miller Units	2872.88	3535.58	3000
ΔtpiA/tpiA	rpsL	21.2879	21.2991								5600	8472.49	3983.12			2822.03	3722.85	2536.36
PA14	lasI	22.6352	21.0117	1.62346	0.324557	0.360195	0.901059	1			5734.35	7417.48	7071.73			2525.42	4239.7	3500
PA14	lasI	22.3488	21.0117	1.33703	0.395834		1.09894			Time	30 s				Time	1 min
ΔtpiA	lasI	23.3313	23.1538	0.17749	0.88424	0.360195	2.45489	2.52318		PrhlI-lacZ	PA14	ΔtpiA	ΔtpiA/tpiA		C4-HSL (rhlI)	PA14	ΔtpiA	ΔtpiA/tpiA
ΔtpiA	lasI	23.2532	23.1538	0.0993767	0.933436		2.59147			OD600	0.11	0.059	0.081		OD600	1.386	2.26	1.351
ΔtpiA/tpiA	lasI	23.4311	21.2991	2.13195	0.22815	0.360195	0.633406	0.694573		OD420	0.759	0.578	0.803		OD420	0.057	0.188	0.086
ΔtpiA/tpiA	lasI	23.1763	21.2991	1.87719	0.272214		0.75574			OD420	0.766	0.613	0.819			0.079	0.184	0.07
PA14	rhlI	20.6484	21.0117	-0.363338	1.2864	1.30159	0.988326	1		OD420	0.764	0.633	0.841			0.06	0.214	0.07
PA14	rhlI	20.6147	21.0117	-0.397024	1.31679		1.01167			Miller Units	55200	97966.1	79308.6		Miller Units	20.5628	41.5929	31.8283
ΔtpiA	rhlI	21.7576	23.1538	-1.39621	2.63208	1.30159	2.0222	1.92999			55709.1	103898	80888.9			28.4993	40.708	25.9067
ΔtpiA	rhlI	21.8956	23.1538	-1.25825	2.39205		1.83779				55563.6	107288	83061.7			21.645	47.3451	25.9067
ΔtpiA/tpiA	rhlI	21.2656	21.2991	-0.0334969	1.02349	1.30159	0.786336	0.810234		Time	15 s	12 s	15 s		Time	4 min
ΔtpiA/tpiA	rhlI	21.1805	21.2991	-0.118629	1.0857		0.834133			PpqsA-lacZ	PA14	ΔtpiA	ΔtpiA/tpiA		PQS	PA14	ΔtpiA	ΔtpiA/tpiA
PA14	pqsA	30.9753	21.0117	9.96353	0.00100156	0.00103314	0.96944	1		OD600	1.129	0.676	0.928		OD600	1.054	1.305	1.069
PA14	pqsA	30.8871	21.0117	9.87532	0.00106471		1.03056			OD420	1.695	2.389	1.524		OD420	1.348	1.884	1.356
ΔtpiA	pqsA	31.5618	23.1538	8.40802	0.00294398	0.00103314	2.84956	2.82198		OD420	1.531	2.383	0.974			1.344	1.924	1.375
ΔtpiA	pqsA	31.59	23.1538	8.43622	0.00288699		2.7944			OD420	1.922	2.468	1.585			1.312	2.017	1.405
ΔtpiA/tpiA	pqsA	31.9559	21.7665	10.1894	0.000856396	0.00103314	0.828928	0.833084		Miller Units	3002.66	7068.05	3284.48		Miller Units	8526.25	9624.52	8456.5
ΔtpiA/tpiA	pqsA	31.9415	21.7665	10.175	0.000864984		0.83724				2712.13	7050.3	2099.14			8500.95	9828.86	8574.99
											3404.78	7301.78	3415.95			8298.55	10304	8762.08
Fig 2										Time	1 min				Time	20 s
A					B
PrsaL-lacZ	PA14	ΔtpiA	ΔtpiA/tpiA		Sample Name	Target Name	Cт	Cт Mean					relative mRNA level		C					D
OD600	0.212	0.171	0.219		PA14	rpsL	22.9266	22.8876							PrsaL-RsaL-GST		RpoA			Sample Name	Target Name	Cт	Cт Mean					relative mRNA level
OD420	0.667	0.907	0.604		PA14	rpsL	22.8487	22.8876												PA14	rpsL	20.08	20.55
	0.688	0.919	0.607		ΔtpiA	rpsL	24.4651	24.5369												PA14	rpsL	21.02	20.55
	0.705	0.948	0.65		ΔtpiA	rpsL	24.6087	24.5369												ΔtpiA	rpsL	21.29	21.28
Miller Units	4194.97	7072.12	3677.32		ΔtpiA/tpiA	rpsL	22.0261	22.074												ΔtpiA	rpsL	21.27	21.28
	4327.04	7165.69	3695.59		ΔtpiA/tpiA	rpsL	22.1219	22.074												ΔtpiA/tpiA	rpsL	20.16	20.27
	4433.96	7391.81	3957.38		PA14	rsaL	29.4544	22.8876	6.56676	0.0105489	0.0111212	0.948537	1							ΔtpiA/tpiA	rpsL	20.39	20.27
Time	1 min 30 s				PA14	rsaL	29.3058	22.8876	6.41814	0.0116936		1.05146								PA14	rsaL-gst	16.75	20.55	-3.8	13.9288	10.4952	1.32716	1
					ΔtpiA	rsaL	28.7001	24.5369	4.16319	0.0558154	0.0111212	5.01881	5.03189							PA14	rsaL-gst	17.73	20.55	-2.82	7.06162		0.672842
					ΔtpiA	rsaL	28.6926	24.5369	4.15569	0.0561062		5.04496								ΔtpiA	rsaL-gst	15.58	21.28	-5.7	51.9842	10.4952	4.95313	4.58817
					ΔtpiA/tpiA	rsaL	28.7227	22.074	6.64875	0.00996616	0.0111212	0.896138	0.895504							ΔtpiA	rsaL-gst	15.81	21.28	-5.47	44.3235		4.22321
					ΔtpiA/tpiA	rsaL	28.7248	22.074	6.65079	0.00995207		0.894871								ΔtpiA/tpiA	rsaL-gst	16.24	20.27	-4.03	16.3362	10.4952	1.55654	1.40605
																				ΔtpiA/tpiA	rsaL-gst	16.55	20.27	-3.72	13.1775		1.25557
Fig 3
B
74nt-RsaL-GST		RpoA		37nt-RsaL-GST		RpoA		RBS-RsaL-GST		RpoA
Fig 4
A				B										C
PcspC-CspC-GST		RpoA		Sample Name	Target Name	Cт	Cт Mean					relative mRNA level		PcspC-GST		RpoA
				PA14	rpsL	20.68	20.5
				PA14	rpsL	20.31	20.5
				ΔtpiA	rpsL	21.91	21.83
				ΔtpiA	rpsL	21.76	21.83
				ΔtpiA/tpiA	rpsL	19.5	19.64
				ΔtpiA/tpiA	rpsL	19.77	19.64
				PA14	cspC	22.44	20.5	1.94	0.260616	0.281034	0.927348	1
				PA14	cspC	22.23	20.5	1.73	0.301452		1.07265
				ΔtpiA	cspC	22.71	21.83	0.88	0.543367	0.281034	1.93346	1.79099
				ΔtpiA	cspC	22.94	21.83	1.11	0.463294		1.64853
				ΔtpiA/tpiA	cspC	21.51	19.64	1.87	0.273573	0.281034	0.973452	0.833288
				ΔtpiA/tpiA	cspC	22	19.64	2.36	0.194791		0.693123
Fig 5
A				B				C
PrsaL-RsaL-GST		RpoA		37utr-RsaL-GST		RpoA		Sample Name	Target Name	Cт	relative mRNA level	relative mRNA level	Sample Name	Target Name	Cт	relative mRNA level	relative mRNA level	Sample Name	Target Name	Cт	relative mRNA level	relative mRNA level	Sample Name	Target Name	Cт	relative mRNA level	relative mRNA level
								PA14	rpsL	20.47
								PA14	rpsL	20.48
								ΔtpiA	rpsL	23.49
								ΔtpiA	rpsL	23.49
								ΔcspC	rpsL	22.32
								ΔcspC	rpsL	21.97
								ΔtpiAΔcspC	rpsL	21.63
								ΔtpiAΔcspC	rpsL	21.46
								PA14	lasI	21.45	0.986138	1	PA14	rhlI	20.94	0.913573	1	PA14	pqsA	29.1	1.00693	1	PA14	phzA	23.01	0.906697	1
								PA14	lasI	21.41	1.01386		PA14	rhlI	20.69	1.08643		PA14	pqsA	29.12	0.993069		PA14	phzA	22.74	1.0933
								ΔtpiA	lasI	22.9	2.91776	3.00094	ΔtpiA	rhlI	20.41	2.09884	2.05609	ΔtpiA	pqsA	28.19	4.56295	4.41016	ΔtpiA	phzA	22.43	3.26865	2.87291
								ΔtpiA	lasI	22.82	3.08413		ΔtpiA	rhlI	20.47	2.01334		ΔtpiA	pqsA	28.29	4.25738		ΔtpiA	phzA	22.83	2.47717
								ΔcspC	lasI	23.61	0.702155	0.707056	ΔcspC	rhlI	22.1	0.632699	0.648427	ΔcspC	pqsA	30.4	0.510494	0.50698	ΔcspC	phzA	24.64	0.36569	0.355827
								ΔcspC	lasI	23.59	0.711957		ΔcspC	rhlI	22.03	0.664155		ΔcspC	pqsA	30.42	0.503466		ΔcspC	phzA	24.72	0.345964
								ΔtpiAΔcspC	lasI	22.33	1.12495	1.14884	ΔtpiAΔcspC	rhlI	21.47	0.894772	0.777169	ΔtpiAΔcspC	pqsA	28.98	1.26573	1.27902	ΔtpiAΔcspC	phzA	25.21	0.228251	0.220608
								ΔtpiAΔcspC	lasI	22.27	1.17272		ΔtpiAΔcspC	rhlI	21.91	0.659567		ΔtpiAΔcspC	pqsA	28.95	1.29232		ΔtpiAΔcspC	phzA	25.31	0.212966
Fig 6
A						B
PcspC-lacZ	PA14	ΔtpiA	ΔagtR	ΔtpiAΔagtR		Sample Name	Target Name	Cт	relative mRNA level	relative mRNA level	Target Name	Cт	relative mRNA level	relative mRNA level	Target Name	Cт	relative mRNA level	relative mRNA level	Target Name	Cт	relative mRNA level	relative mRNA level	Target Name	Cт	relative mRNA level	relative mRNA level
OD600	0.246	0.148	0.224	0.129		PA14	rpsL	21.42			rpsL	17.96			rpsL	21.42							rpsL	21.32
OD420	0.649	0.604	0.609	0.542		PA14	rpsL	21.45			rpsL	18.09			rpsL	21.45							rpsL	21.34
OD420	0.68	0.64	0.661	0.554		ΔtpiA	rpsL	21.96			rpsL	19.86			rpsL	21.96							rpsL	19.38
OD420	0.701	0.685	0.701	0.584		ΔtpiA	rpsL	22.06			rpsL	19.68			rpsL	22.06							rpsL	19.38
Miller Units	12653.3	24733.8	10875	11204.1		ΔagtR	rpsL	21.12			rpsL	18.24			rpsL	21.12							rpsL	20.69
	13257.7	26208	11803.6	11452.2		ΔagtR	rpsL	21.22			rpsL	18.2			rpsL	21.22							rpsL	20.72
	13667.1	28050.8	12517.9	12072.4		ΔtpiAΔagtR	rpsL	21.8			rpsL	18.29			rpsL	21.8							rpsL	19.3
Time	25 s	20 s	30 s	45 s		ΔtpiAΔagtR	rpsL	21.69			rpsL	18.35			rpsL	21.69							rpsL	19.25
						PA14	cspC	22.27	1.0554	1	rsaL	18.53	1.04156	1	lasI	21.19	1.01386	1	phzA1	23.96	0.917014	1	agtA	25.49	1.0692	1
						PA14	cspC	22.43	0.944605		rsaL	18.65	0.958435		lasI	21.23	0.986138		phzA1	23.72	1.08299		agtA	25.69	0.930796
						ΔtpiA	cspC	21.75	2.24666	2.15701	rsaL	18.27	4.19524	4.05477	lasI	20.2	2.98941	3.03143	phzA1	22.97	2.70385	2.58736	agtA	21.27	5.15702	4.96772
						ΔtpiA	cspC	21.87	2.06735		rsaL	18.37	3.9143		lasI	20.16	3.07346		phzA1	23.1	2.47086		agtA	21.38	4.77843
						ΔagtR	cspC	22.88	0.573467	0.591924	rsaL	18.61	1.1319	1.10885	lasI	21.16	1.14859	1.14068	phzA1	23.86	0.815081	0.772299	agtA	25.04	0.94379	1.0292
						ΔagtR	cspC	22.79	0.610381		rsaL	18.67	1.0858		lasI	21.18	1.13278		phzA1	24.02	0.729518		agtA	24.8	1.11461
						ΔtpiAΔagtR	cspC	22.05	1.52392	1.45345	rsaL	17.83	2.08313	1.88173	lasI	21.04	1.39461	1.33452	phzA1	24.39	0.843825	0.789208	agtA	23.55	0.983868	1.13211
						ΔtpiAΔagtR	cspC	22.19	1.38298		rsaL	18.14	1.68034		lasI	21.17	1.27444		phzA1	24.59	0.734592		agtA	23.17	1.28035
Fig 7
B		C		D		E		F	G
PcspC		PcspC-1		PcspC -2		PcspC -3		PcspC-4	PcspC -5
Fig 8
A								C		D
BSA											PcspC-lacZ		mutPcspC-lacZ
											PA14	ΔtpiA	PA14	ΔtpiA	PA14/pUCP20	PA14/pUCP20-agtR
										OD600	0.19	0.128	0.516	0.581	0.878	0.69
										OD420	0.485	0.521	2.568	3.078	3.654	3.012
										OD420	0.527	0.549	2.394	3.252	3.708	3.192
										OD420	0.541	0.559	2.634	3.24	4.266	3.192
										Miller Units	10210.5	16281.2	9953.49	10595.5	8323.46	8730.43
											11094.7	17156.2	9279.07	11194.5	8446.47	9252.17
											11389.5	17468.8	10209.3	11153.2	9717.54	9252.17
AgtR										Time	30 s		1 min
Fig 9
A						B						C						D						E						F						G						H						I
Sample Name	Target Name	Cт	relative mRNA level	relative mRNA level			PA14+Glu	PA14+GlcNAc	ΔagtR+Glu	ΔagtR+GlcNAc		Sample Name	Target Name	Cт	relative mRNA level	relative mRNA level		PA14	PA14+RN4220	ΔagtR	ΔagtR+RN4220			Sample Name	Target Name	Cт	relative mRNA level	relative mRNA level		PA14	PA14+RN4220	ΔagtR	ΔagtR+RN4220			Sample Name	Target Name	Cт	relative mRNA level	relative mRNA level		Sample Name	Target Name	Cт	relative mRNA level	relative mRNA level		Sample Name	Target Name
PA14+Glu	rpsL	17.84				OD600	1.071	1.114	0.942	1.138		PA14	rpsL	17.81				OD520	0.051	0.059	0.047	0.058		PA14	rpsL	19.32				OD520	0.067	0.073	0.059	0.053		PA14+Glu	rpsL	18				PA14	rpsL	17.32				PA14	rpsL
PA14+Glu	rpsL	17.89					2.142	2.228	1.884	2.276		PA14	rpsL	17.94					0.049	0.06	0.045	0.057		PA14	rpsL	19.31					0.075	0.079	0.064	0.055		PA14+Glu	rpsL	17.89				PA14	rpsL	17.23				PA14	rpsL
PA14+GlcNAc	rpsL	18.59				OD520	0.043	0.052	0.043	0.04		PA14+RN4220	rpsL	22.69				CFU	3400000000	2800000000	2500000000	1600000000		PA14+RN4220	rpsL	20.23				CFU	5300000000	3300000000	3000000000	3100000000		PA14+GlcNAc	rpsL	18.78				PA14+RN4220	rpsL	22.83				PA14+RN4220	rpsL
PA14+GlcNAc	rpsL	18.47					0.046	0.055	0.041	0.041		PA14+RN4220	rpsL	22.6				pyocyanin	2.79412e-12	6.25e-12	2.2e-12	1.03125e-11		PA14+RN4220	rpsL	20.28				pyocyanin	5.4717e-12	1.06061e-11	7e-12	4.83871e-12		PA14+GlcNAc	rpsL	18.74				PA14+RN4220	rpsL	22.93				PA14+RN4220	rpsL
ΔagtR+Glu	rpsL	17.78				pyocyanin	0.00233427	0.00628366	0.00212314	0.000439367		ΔagtR	rpsL	18.37					2.20588e-12	6.60714e-12	1.4e-12	9.6875e-12		ΔagtR	rpsL	18.37					6.98113e-12	1.24242e-11	8.66667e-12	5.48387e-12		ΔcspC+Glu	rpsL	17.45				ΔcspC	rpsL	17.36				ΔcspC	rpsL
ΔagtR+Glu	rpsL	17.69					0.00373483	0.00763016	0.00106157	0.000878735		ΔagtR	rpsL	18.25										ΔagtR	rpsL	18.43										ΔcspC+Glu	rpsL	17.53				ΔcspC	rpsL	17.18				ΔcspC	rpsL
ΔagtR+GlcNAc	rpsL	18.17										ΔagtR+RN4220	rpsL	17.18										ΔagtR+RN4220	rpsL	18.48										ΔcspC+GlcNAc	rpsL	17.26				ΔcspC+RN4220	rpsL	16.86				ΔcspC+RN4220	rpsL
ΔagtR+GlcNAc	rpsL	18.3										ΔagtR+RN4220	rpsL	17.21										ΔagtR+RN4220	rpsL	18.42										ΔcspC+GlcNAc	rpsL	17.23				ΔcspC+RN4220	rpsL	16.92				ΔcspC+RN4220	rpsL
PA14+Glu	lasI	19.58	1.02426	1								PA14	lasI	18.95	1.0554	1								PA14	lasI	19.19	1.01733	1								PA14+Glu	lasI	19.21	1.01733	1		PA14	lasI	17.65	1.03118	1		PA14	lasI
PA14+Glu	lasI	19.65	0.975745									PA14	lasI	19.11	0.944605									PA14	lasI	19.24	0.982673									PA14+Glu	lasI	19.26	0.982673			PA14	lasI	17.74	0.968818			PA14	lasI
PA14+GlcNAc	lasI	19.5	1.71069	1.71069								PA14+RN4220	lasI	22.95	1.81225	1.7936								PA14+RN4220	lasI	19.31	1.80849	1.78376								PA14+GlcNAc	lasI	19.83	1.77025	1.80784		PA14+RN4220	lasI	23.25	1.82766	1.81508		PA14+RN4220	lasI
PA14+GlcNAc	lasI	19.5	1.71069									PA14+RN4220	lasI	22.98	1.77496									PA14+RN4220	lasI	19.35	1.75903									PA14+GlcNAc	lasI	19.77	1.84542			PA14+RN4220	lasI	23.27	1.8025			PA14+RN4220	lasI
ΔagtR+Glu	lasI	19.56	1.03885	1.02816								ΔagtR	lasI	19.5	1.24365	1.24797								ΔagtR	lasI	26.11	1.37011	1.25319								ΔcspC+Glu	lasI	19.27	0.71439	0.695122		ΔcspC	lasI	18.16	0.719117	0.695038		ΔcspC	lasI
ΔagtR+Glu	lasI	19.59	1.01747									ΔagtR	lasI	19.49	1.2523									ΔagtR	lasI	26.38	1.13626									ΔcspC+Glu	lasI	19.35	0.675854			ΔcspC	lasI	18.26	0.67096			ΔcspC	lasI
ΔagtR+GlcNAc	lasI	20.22	0.929799	0.917087								ΔagtR+RN4220	lasI	18.21	1.39917	1.35232								ΔagtR+RN4220	lasI	26.53	0.910226	1.00771								ΔcspC+GlcNAc	lasI	18.89	0.78719	0.792684		ΔcspC+RN4220	lasI	18.41	0.464676	0.471208		ΔcspC+RN4220	lasI
ΔagtR+GlcNAc	lasI	20.26	0.904374									ΔagtR+RN4220	lasI	18.31	1.30548									ΔagtR+RN4220	lasI	26.25	1.10519									ΔcspC+GlcNAc	lasI	18.87	0.798179			ΔcspC+RN4220	lasI	18.37	0.47774			ΔcspC+RN4220	lasI
PA14+Glu	phzA2	18.24	1.04502	1								PA14	phzA2	31.51	1.02654	0.93893								PA14	phzA2	25.87	0.903263	1								PA14+Glu	phzA2	22.55	1.00347	1		PA14	phzA2	21.74	1.00347	1		PA14	phzA2
PA14+Glu	phzA2	18.37	0.954976									PA14	phzA2	31.78	0.851326									PA14	phzA2	25.59	1.09674									PA14+Glu	phzA2	22.56	0.996534			PA14	phzA2	21.75	0.996534			PA14	phzA2
PA14+GlcNAc	phzA2	19.27	1.60607	1.50698								PA14+RN4220	phzA2	30.56	1.73843	1.56551								PA14+RN4220	phzA2	24.83	3.58809	3.4796								PA14+GlcNAc	phzA2	21.28	2.70108	2.65508		PA14+RN4220	phzA2	29.5	4.16988	3.92533		PA14+RN4220	phzA2
PA14+GlcNAc	phzA2	19.46	1.40789									PA14+RN4220	phzA2	30.88	1.3926									PA14+RN4220	phzA2	24.92	3.3711									PA14+GlcNAc	phzA2	21.33	2.60907			PA14+RN4220	phzA2	29.68	3.68077			PA14+RN4220	phzA2
ΔagtR+Glu	phzA2	23.4	0.869527	0.934175								ΔagtR	phzA2	31.09	0.710805	0.682439								ΔagtR	phzA2	21.05	0.999976	0.960071								ΔcspC+Glu	phzA2	24.05	0.259713	0.247704		ΔcspC	phzA2	23.12	0.382887	0.396628		ΔcspC	phzA2
ΔagtR+Glu	phzA2	23.2	0.998824									ΔagtR	phzA2	31.21	0.654074									ΔagtR	phzA2	21.17	0.920166									ΔcspC+Glu	phzA2	24.19	0.235695			ΔcspC	phzA2	23.02	0.410368			ΔcspC	phzA2
ΔagtR+GlcNAc	phzA2	26.82	0.839908	0.8228								ΔagtR+RN4220	phzA2	29.76	0.636188	0.656664								ΔagtR+RN4220	phzA2	20.89	0.993069	1.01775								ΔcspC+GlcNAc	phzA2	23.67	0.286179	0.297516		ΔcspC+RN4220	phzA2	22.28	0.526677	0.553513		ΔcspC+RN4220	phzA2
ΔagtR+GlcNAc	phzA2	26.88	0.805693									ΔagtR+RN4220	phzA2	29.67	0.67714									ΔagtR+RN4220	phzA2	20.82	1.04244									ΔcspC+GlcNAc	phzA2	23.56	0.308853			ΔcspC+RN4220	phzA2	22.14	0.580348			ΔcspC+RN4220	phzA2
PA14+Glu	cspC	19.82	0.982673	1								PA14	cspC	19.3	1.00693	1								PA14	cspC	19.69	0.923901	1
PA14+Glu	cspC	19.87	1.01733									PA14	cspC	19.32	0.993069									PA14	cspC	19.47	1.0761
PA14+GlcNAc	cspC	18.88	2.20381	2.26664								PA14+RN4220	cspC	21.3	6.91613	6.75235								PA14+RN4220	cspC	19.68	1.64124	1.70625
PA14+GlcNAc	cspC	18.96	2.32947									PA14+RN4220	cspC	21.37	6.58857									PA14+RN4220	cspC	19.57	1.77127
ΔagtR+Glu	cspC	19.39	0.646176	0.633015								ΔagtR	cspC	19.26	1.265	1.26063								ΔagtR	cspC	19	0.716702	0.702104
ΔagtR+Glu	cspC	19.45	0.619854									ΔagtR	cspC	19.27	1.25626									ΔagtR	cspC	19.06	0.687507
ΔagtR+GlcNAc	cspC	19.89	0.646176	0.650687								ΔagtR+RN4220	cspC	18.28	1.14801	1.11705								ΔagtR+RN4220	cspC	19.05	0.716702	0.709327
ΔagtR+GlcNAc	cspC	19.87	0.655197									ΔagtR+RN4220	cspC	18.36	1.08608									ΔagtR+RN4220	cspC	19.08	0.701953
PA14+Glu	agtA	27.69	0.930796	1								PA14	agtA	25.73	1.01386	1								PA14	agtA	26.22	0.961895	1
PA14+Glu	agtA	27.89	1.0692									PA14	agtA	25.77	0.986138									PA14	agtA	26.11	1.0381
PA14+GlcNAc	agtA	26.02	2.47942	2.3964								PA14+RN4220	agtA	25.46	5.85578	6.06592								PA14+RN4220	agtA	26.09	2.03348	1.84259
PA14+GlcNAc	agtA	25.92	2.31338									PA14+RN4220	agtA	25.36	6.27607									PA14+RN4220	agtA	26.39	1.6517
ΔagtR+Glu	agtA	25.36	0.952546	0.979703								ΔagtR	agtA	25.84	1.4996	1.44455								ΔagtR	agtA	26.47	0.869214	0.831764
ΔagtR+Glu	agtA	25.28	1.00686									ΔagtR	agtA	25.95	1.38951									ΔagtR	agtA	26.6	0.794315
ΔagtR+GlcNAc	agtA	25.67	1.08663	1.10579								ΔagtR+RN4220	agtA	24.99	1.24365	1.23508								ΔagtR+RN4220	agtA	26.53	0.741122	0.773263
ΔagtR+GlcNAc	agtA	25.62	1.12495									ΔagtR+RN4220	agtA	25.01	1.22652									ΔagtR+RN4220	agtA	26.41	0.805403
PA14+Glu	agtR	25.84	0.979209	1								PA14	agtR	25.68	0.875877	1								PA14	agtR	25.82	0.941151	1
PA14+Glu	agtR	25.9	1.02079									PA14	agtR	25.32	1.12412									PA14	agtR	25.65	1.05885
PA14+GlcNAc	agtR	26.02	2.32947	2.40444								PA14+RN4220	agtR	26.31	2.84573	2.94786								PA14+RN4220	agtR	25.71	1.34957	1.41833
PA14+GlcNAc	agtR	26.11	2.47942									PA14+RN4220	agtR	26.21	3.04998									PA14+RN4220	agtR	25.57	1.4871
S1 Fig
A						B
Sample Name	Target Name	Cт	relative mRNA level	relative mRNA level		Sample Name	Target Name	Cт	relative mRNA level	relative mRNA level
PA14	rpsL	22.9266				PA14	rpsL	19.71
PA14	rpsL	22.8487				PA14	rpsL	20.01
ΔtpiA	rpsL	24.4651				ΔtpiA	rpsL	22.24
ΔtpiA	rpsL	24.6087				ΔtpiA	rpsL	22.3
ΔtpiA/tpiA	rpsL	22.0261				ΔtpiA/tpiA	rpsL	18.86
ΔtpiA/tpiA	rpsL	22.1219				ΔtpiA/tpiA	rpsL	19.09
PA14	phzA	26.9483	1.01159	1		PA14	lasB	20.86	0.996534	1
PA14	phzA	26.9817	0.988408			PA14	lasB	20.85	1.00347
ΔtpiA	phzA	27.9192	1.79433	1.82355		ΔtpiA	lasB	19.87	10.5195	10.3403
ΔtpiA	phzA	27.873	1.85278			ΔtpiA	lasB	19.92	10.1611
ΔtpiA/tpiA	phzA	27.0776	0.583227	0.556461		ΔtpiA/tpiA	lasB	20.92	0.515838	0.552144
ΔtpiA/tpiA	phzA	27.2165	0.529695			ΔtpiA/tpiA	lasB	20.73	0.58845
S2 Fig
A						B
Sample Name	Target Name	Cт	relative mRNA level	relative mRNA level		B					C
PA14	rpsL	19.8528				PlasI-lacZ	PA14	ΔtpiA	ΔtpiA/tpiA		3-oxo-C12-HSL (lasI)	PA14	ΔtpiA	ΔtpiA/tpiA
PA14	rpsL	20.0666				OD600	0.371	0.37	0.305		OD600	0.383	0.338	0.353
ΔtpiA	rpsL	21.9787				OD420	0.483	0.506	0.475		OD420	0.417	0.501	0.414
ΔtpiA	rpsL	21.7322				OD420	0.492	0.515	0.472			0.434	0.55	0.407
ΔtpiA/tpiA	rpsL	20.7637				OD420	0.529	0.509	0.475			0.422	0.568	0.389
ΔtpiA/tpiA	rpsL	21.1468				Miller Units	2603.77	5470.27	3114.75		Miller Units	2177.55	2964.5	2345.61
PA14	lasI	21.3015	1.09311	1			2652.29	5567.57	3095.08			2266.32	3254.44	2305.95
PA14	lasI	21.571	0.906892				2851.75	5502.7	3114.75			2203.66	3360.95	2203.97
ΔtpiA	lasI	22.2264	2.14254	2.2142		Time	1 min	30 s	1 min		Time	1 min
ΔtpiA	lasI	22.133	2.28587			PrhlI-lacZ	PA14	ΔtpiA	ΔtpiA/tpiA		C4-HSL (rhlI)	PA14	ΔtpiA	ΔtpiA/tpiA
ΔtpiA/tpiA	lasI	21.9309	1.40893	1.44996		OD600	0.193	0.179	0.213		OD600	1.625	1.206	1.562
ΔtpiA/tpiA	lasI	21.8492	1.49099			OD420	0.644	0.618	0.748		OD420	0.137	0.269	0.167
PA14	rhlI	21.8051	0.947698	1		OD420	0.645	1.688	0.789			0.144	0.266	0.159
PA14	rhlI	21.654	1.0523			OD420	0.675	1.8	0.747			0.143	0.247	0.128
ΔtpiA	rhlI	21.9859	1.80026	1.85069		Miller Units	13347.2		14046.9		Miller Units	8.43077	29.7402	10.6914
ΔtpiA	rhlI	21.9072	1.90111				13367.9	57152.5	14816.9			8.86154	29.4085	10.1793
ΔtpiA/tpiA	rhlI	21.94	1.07283	1.07135			13989.6	60944.6	14028.2			8.8	27.3079	8.19462
ΔtpiA/tpiA	rhlI	21.944	1.06986			Time	30 s	20 s	30 s		Time	20 min	15 min	20 min
PA14	pqsA	24.4367	1.03756	1		PpqsA-lacZ	PA14	ΔtpiA	ΔtpiA/tpiA		PQS	PA14	ΔtpiA	ΔtpiA/tpiA
PA14	pqsA	24.5451	0.962438			OD600	0.293	0.244	0.201		OD600	0.846	0.765	0.742
ΔtpiA	pqsA	23.8175	3.3849	3.25236		OD420	0.42	0.568	0.397		OD420	0.505	0.719	0.665
ΔtpiA	pqsA	23.9352	3.11983			OD420	0.422	0.569	0.394			0.541	0.913	0.748
ΔtpiA/tpiA	pqsA	24.5901	1.04971	1.03578		OD420	0.433	0.583	0.421			0.556	0.804	0.748
ΔtpiA/tpiA	pqsA	24.6289	1.02185			Miller Units	1433.45	3103.83	1975.12		Miller Units	2387.71	3759.48	3584.91
							1440.27	3109.29	1960.2			2557.92	4773.86	4032.35
							1477.82	3185.79	2094.53			2628.84	4203.92	4032.35
						Time	2 min	1.5 min	2 min		Time	30 s
S3 Fig
Sample Name	Target Name	Cт	relative mRNA level	relative mRNA level
PA14	rpsL	19.69
PA14	rpsL	19.76
ΔtpiA	rpsL	21.25
ΔtpiA	rpsL	21.35
ΔrsaL	rpsL	20.64
ΔrsaL	rpsL	20.96
ΔtpiAΔrsaL	rpsL	21.36
ΔtpiAΔrsaL	rpsL	20.68
PA14	lasI	19.86	0.979209	1
PA14	lasI	19.8	1.02079
ΔtpiA	lasI	20.33	2.11358	2.11358
ΔtpiA	lasI	20.33	2.11358
ΔrsaL	lasI	15.26	50.2025	53.1466
ΔrsaL	lasI	15.1	56.0906
ΔtpiAΔrsaL	lasI	15.3	56.8736	51.3751
ΔtpiAΔrsaL	lasI	15.61	45.8766
PA14	lasR	20.42	0.934246	1
PA14	lasR	20.23	1.06575
ΔtpiA	lasR	20.24	3.16427	3.08934
ΔtpiA	lasR	20.31	3.01441
ΔrsaL	lasR	20.43	1.96139	1.7828
ΔrsaL	lasR	20.72	1.60422
ΔtpiAΔrsaL	lasR	20.34	2.43155	2.8651
ΔtpiAΔrsaL	lasR	19.9	3.29865
S4 Fig
A						B
Sample Name	Target Name	Cт	relative mRNA level	relative mRNA level		PlasR-lacZ	PA14	ΔtpiA	ΔtpiA/tpiA
PA14	rpsL	20.9097				OD600	0.193	0.336	0.314
PA14	rpsL	20.8297				OD420	0.156	0.506	0.267
ΔtpiA	rpsL	22.3046				OD420	0.169	0.521	0.3
ΔtpiA	rpsL	22.9429				OD420	0.163	0.519	0.301
ΔtpiA/tpiA	rpsL	20.4739				Miller Units	3233.16	6023.81	3401.27
ΔtpiA/tpiA	rpsL	20.5503					3502.59	6202.38	3821.66
PA14	lasR	21.8657	1.03188	1			3378.24	6178.57	3834.39
PA14	lasR	21.9578	0.968117			Time	30 s
ΔtpiA	lasR	21.992	3.18886	3.22817
ΔtpiA	lasR	21.9569	3.26749
ΔtpiA/tpiA	lasR	21.5647	0.992145	0.955678
ΔtpiA/tpiA	lasR	21.6749	0.919211
S5 Fig
A					B
Acetylation		PcspC-CspC-GST			Acetylation			PcspC-CspC-GST
S6 Fig
A					B						C						D						E
					Sample Name	Target Name	Cт	relative mRNA level	relative mRNA level		Sample Name	Target Name	Cт	relative mRNA level	relative mRNA level		Sample Name	Target Name	Cт	relative mRNA level	relative mRNA level		PcspC-lacZ	PA14	ΔtpiA	PA14/pUCP20-gntR	PA14/pUCP20-agtR
					PA14	rpsL	17.87				PA14	rpsL	19.34				PA14	rpsL	18.65				OD600	0.136	0.128	0.159	0.192
					PA14	rpsL	17.86				PA14	rpsL	19.41				PA14	rpsL	18.75				OD420	0.182	0.319	0.266	0.471
					ΔtpiA	rpsL	20.18				ΔtpiA	rpsL	20.17				ΔtpiA	rpsL	21.93				OD420	0.173	0.341	0.291	0.483
					ΔtpiA	rpsL	20.22				ΔtpiA	rpsL	20.21				ΔtpiA	rpsL	21.96				Miller Units	2676.47	4984.38	3345.91	4906.25
					PA14	rpsL	18.69				PA14/cysB::Tn	rpsL	19.1				PA14/pUCP20-gntR	rpsL	19.87					2544.12	5328.12	3660.38	5031.25
					PA14	rpsL	18.69				PA14/cysB::Tn	rpsL	19.11				PA14/pUCP20-gntR	rpsL	19.92				Time	1 min
					ΔtpiA	rpsL	20.6				PA14/PA1504::Tn	rpsL	19.34				PA14/pUCP20-agtR	rpsL	19.59
					ΔtpiA	rpsL	20.51				PA14/PA1504::Tn	rpsL	19.35				PA14/pUCP20-agtR	rpsL	19.32
					PA14	gntR	25.69	1.01733	1		PA14/PA1526::Tn	rpsL	20.33				PA14	cspC	20.43	1.03118	1
					PA14	gntR	25.74	0.982673			PA14/PA1526::Tn	rpsL	20.32				PA14	cspC	20.52	0.968818
					ΔtpiA	gntR	25.61	3.93069	3.86375		PA14/PA0243::Tn	rpsL	19.87				ΔtpiA	cspC	22.82	2.19554	2.13632
					ΔtpiA	gntR	25.66	3.7968			PA14/PA0243::Tn	rpsL	19.7				ΔtpiA	cspC	22.9	2.07711
					PA14	cysB	22.44	1.04502	1		PA14/PA2957::Tn	rpsL	19.71				PA14/pUCP20-gntR	cspC	21.82	0.90394	0.919878
					PA14	cysB	22.57	0.954976			PA14/PA2957::Tn	rpsL	19.78				PA14/pUCP20-gntR	cspC	21.77	0.935817
					ΔtpiA	cysB	24.13	1.18389	1.35166		PA14/oruR::Tn	rpsL	20.74				PA14/pUCP20-agtR	cspC	20.6	1.54146	1.57419
					ΔtpiA	cysB	23.77	1.51944			PA14/oruR::Tn	rpsL	20.74				PA14/pUCP20-agtR	cspC	20.54	1.60692
						psrA	20.78	1.02079	1		PA14/agtR::Tn	rpsL	19.71
						psrA	20.84	0.979209			PA14/agtR::Tn	rpsL	19.64
						psrA	23.13	0.731885	0.766391		PA14/gntR::Tn	rpsL	19.78
						psrA	23	0.800897			PA14/gntR::Tn	rpsL	19.8
						ptxS	24.75	0.972281	1		PA14/PA0756::Tn	rpsL	20.54
						ptxS	24.67	1.02772			PA14/PA0756::Tn	rpsL	20.61
						ptxS	25.46	2.17263	2.14293		PA14	cspC	20.44	1.00347	1
						ptxS	25.5	2.11322			PA14	cspC	20.45	0.996534
						PA5344	23.16	1.02772	1		ΔtpiA	cspC	21.73	2.71217	2.58675
						PA5344	23.24	0.972281			ΔtpiA	cspC	21.87	2.46134
						PA5344	24.21	1.81434	1.71911		PA14/cysB::Tn	cspC	20.26	0.942779	0.929889
						PA5344	24.37	1.62388			PA14/cysB::Tn	cspC	20.3	0.916999
						PA0243	24.77	1.0104	1		PA14/PA1504::Tn	cspC	20.65	0.843811	0.867867
						PA0243	24.8	0.989603			PA14/PA1504::Tn	cspC	20.57	0.891923
						PA0243	25.72	1.91179	1.81739		PA14/PA1526::Tn	cspC	21.38	1.00347	1.00696
						PA0243	25.87	1.723			PA14/PA1526::Tn	cspC	21.37	1.01045
						PA0756	24.81	1.23468	1		PA14/PA0243::Tn	cspC	20.96	0.923377	0.874911
						PA0756	25.5	0.765321			PA14/PA0243::Tn	cspC	21.12	0.826445
						PA0756	25.09	3.71699	4.2109		PA14/PA2957::Tn	cspC	20.8	1.01045	1.01396
						PA0756	24.75	4.70481			PA14/PA2957::Tn	cspC	20.79	1.01747
						PA1504	25.07	1.04848	1		PA14/oruR::Tn	cspC	21.78	1.01747	1.00356
						PA1504	25.21	0.951518			PA14/oruR::Tn	cspC	21.82	0.989651
						PA1504	26.09	1.88989	1.79069		PA14/agtR::Tn	cspC	21.43	0.622002	0.63297
						PA1504	26.25	1.6915			PA14/agtR::Tn	cspC	21.38	0.643937
						PA2957	24.85	1.07265	1		PA14/gntR::Tn	cspC	21.33	0.719462	0.702425
						PA2957	25.06	0.927348			PA14/gntR::Tn	cspC	21.4	0.685387
						PA2957	27.53	0.611821	0.682531		PA14/PA0756::Tn	cspC	21.82	0.879644	0.838969
						PA2957	27.23	0.75324			PA14/PA0756::Tn	cspC	21.96	0.798294
						agtR	24.54	1.02426	1
						agtR	24.61	0.975745
						agtR	24.63	3.79625	4.01888
						agtR	24.47	4.2415
						PA1526	23.64	1.03118	1
						PA1526	23.73	0.968818
						PA1526	25.17	1.30522	1.37173
						PA1526	25.03	1.43823
						oruR	29.1	0.965357	1
						oruR	29	1.03464
						oruR	30.02	1.86495	2.33607
						oruR	29.43	2.8072
S7 Fig
S8 Fig
S9 Fig
	PA14	ΔagtR	Δphz1	ΔagtRΔphz1
P.a.(CFU)	5300000000	5200000000	3600000000	2800000000
	4600000000	4200000000	2700000000	3200000000
S. a.(CFU)	50000000	100000000	110000000	1200000000
	40000000	110000000	110000000	1300000000
Index	106	52	32.7273	2.33333
	115	38.1818	24.5455	2.46154
S10 Fig
A							B
	PA14	ΔagtR	ΔcspC	Δphz1	ΔagtRΔphz1			PA14	ΔagtR	ΔcspC	Δphz1	ΔagtRΔphz1
P.a.(CFU)	300000000	70000000	100000000	80000000	50000000		P.a.(CFU)	400000000	100000000	40000000	20000000	11000000
	290000000	160000000	100000000	40000000	60000000			400000000	160000000	70000000	15000000	18000000
GBS(CFU)	390000000	300000000	390000000	330000000	400000000		S.e.(CFU)	53000000	50000000	33000000	33000000	35000000
	380000000	370000000	360000000	320000000	300000000			43000000	58000000	36000000	29000000	39000000
Index	0.769231	0.233333	0.25641	0.242424	0.125		Index	7.54717	2	1.21212	0.606061	0.314286
	0.763158	0.432432	0.277778	0.125	0.2			9.30233	2.75862	1.94444	0.517241	0.461538
[truncated: 6 more columns]
